# Supplementary material for: Homologous Recombination in Clostridioides difficile Mediates Diversification of Cell Surface Features and Transport Systems
Source: mSphere. 2020 Nov 18;5(6):e00799-20. doi: 10.1128/mSphere.00799-20 (PMC7677006; doi:10.1128/mSphere.00799-20)
Supplement: TABLE S1 [file SM-MSPH200002st1.csv]

genome	clade	accession	url	# of contigs
Cdif_1121308_5_genome	1	SAMN02440800	https://www.ncbi.nlm.nih.gov/biosample/SAMN02440800	40
Cdif_1151252_5_genome	1	SAMN01766610	https://www.ncbi.nlm.nih.gov/biosample/SAMN01766610	345
Cdif_1151260_4_genome	1	SAMN01766611	https://www.ncbi.nlm.nih.gov/biosample/SAMN01766611	49
Cdif_1151267_4_genome	1	SAMN01766617	https://www.ncbi.nlm.nih.gov/biosample/SAMN01766617	248
Cdif_1151279_4_genome	1	SAMN01766630	https://www.ncbi.nlm.nih.gov/biosample/SAMN01766630	414
Cdif_1151283_4_genome	1	SAMN01766581	https://www.ncbi.nlm.nih.gov/biosample/SAMN01766581	128
Cdif_1151284_4_genome	1	SAMN01766582	https://www.ncbi.nlm.nih.gov/biosample/SAMN01766582	986
Cdif_1151285_4_genome	1	SAMN01766583	https://www.ncbi.nlm.nih.gov/biosample/SAMN01766583	963
Cdif_1151287_4_genome	1	SAMN01766586	https://www.ncbi.nlm.nih.gov/biosample/SAMN01766586	197
Cdif_1151300_4_genome	1	SAMN01766602	https://www.ncbi.nlm.nih.gov/biosample/SAMN01766602	219
Cdif_1151306_3_genome	1	SAMN01766512	https://www.ncbi.nlm.nih.gov/biosample/SAMN01766512	133
Cdif_1151309_3_genome	1	SAMN01766565	https://www.ncbi.nlm.nih.gov/biosample/SAMN01766565	123
Cdif_1151310_3_genome	1	SAMN01766566	https://www.ncbi.nlm.nih.gov/biosample/SAMN01766566	184
Cdif_1151313_3_genome	1	SAMN01766561	https://www.ncbi.nlm.nih.gov/biosample/SAMN01766561	174
Cdif_1151314_3_genome	1	SAMN01766562	https://www.ncbi.nlm.nih.gov/biosample/SAMN01766562	315
Cdif_1151316_3_genome	1	SAMN01766563	https://www.ncbi.nlm.nih.gov/biosample/SAMN01766563	297
Cdif_1151321_4_genome	1	SAMN01766635	https://www.ncbi.nlm.nih.gov/biosample/SAMN01766635	92
Cdif_1151323_4_genome	1	SAMN01766637	https://www.ncbi.nlm.nih.gov/biosample/SAMN01766637	74
Cdif_1151325_4_genome	1	SAMN01766639	https://www.ncbi.nlm.nih.gov/biosample/SAMN01766639	141
Cdif_1151327_4_genome	1	SAMN01766644	https://www.ncbi.nlm.nih.gov/biosample/SAMN01766644	99
Cdif_1151329_4_genome	1	SAMN01766645	https://www.ncbi.nlm.nih.gov/biosample/SAMN01766645	193
Cdif_1151330_4_genome	2	SAMN01766646	https://www.ncbi.nlm.nih.gov/biosample/SAMN01766646	133
Cdif_1151332_4_genome	1	SAMN01766648	https://www.ncbi.nlm.nih.gov/biosample/SAMN01766648	103
Cdif_1151333_4_genome	1	SAMN01766649	https://www.ncbi.nlm.nih.gov/biosample/SAMN01766649	99
Cdif_1151334_4_genome	1	SAMN01978896	https://www.ncbi.nlm.nih.gov/biosample/SAMN01978896	15
Cdif_1151335_4_genome	1	SAMN01766650	https://www.ncbi.nlm.nih.gov/biosample/SAMN01766650	136
Cdif_1151344_4_genome	1	SAMN01766663	https://www.ncbi.nlm.nih.gov/biosample/SAMN01766663	15
Cdif_1151346_4_genome	1	SAMN01766665	https://www.ncbi.nlm.nih.gov/biosample/SAMN01766665	91
Cdif_1151347_4_genome	1	SAMN01766666	https://www.ncbi.nlm.nih.gov/biosample/SAMN01766666	90
Cdif_1151348_4_genome	1	SAMN01766667	https://www.ncbi.nlm.nih.gov/biosample/SAMN01766667	111
Cdif_1151349_4_genome	1	SAMN01766668	https://www.ncbi.nlm.nih.gov/biosample/SAMN01766668	476
Cdif_1151354_4_genome	1	SAMN01766672	https://www.ncbi.nlm.nih.gov/biosample/SAMN01766672	58
Cdif_1151355_3_genome	1	SAMN01766673	https://www.ncbi.nlm.nih.gov/biosample/SAMN01766673	530
Cdif_1151359_4_genome	1	SAMN01766676	https://www.ncbi.nlm.nih.gov/biosample/SAMN01766676	674
Cdif_1151362_4_genome	1	SAMN01766680	https://www.ncbi.nlm.nih.gov/biosample/SAMN01766680	616
Cdif_1151367_4_genome	2	SAMN01766684	https://www.ncbi.nlm.nih.gov/biosample/SAMN01766684	438
Cdif_1151377_4_genome	1	SAMN01766737	https://www.ncbi.nlm.nih.gov/biosample/SAMN01766737	368
Cdif_1151378_4_genome	1	SAMN01766738	https://www.ncbi.nlm.nih.gov/biosample/SAMN01766738	287
Cdif_1151379_4_genome	1	SAMN01766739	https://www.ncbi.nlm.nih.gov/biosample/SAMN01766739	709
Cdif_1151384_4_genome	1	SAMN01766745	https://www.ncbi.nlm.nih.gov/biosample/SAMN01766745	191
Cdif_1151386_4_genome	1	SAMN01766747	https://www.ncbi.nlm.nih.gov/biosample/SAMN01766747	388
Cdif_1151388_4_genome	1	SAMN01766763	https://www.ncbi.nlm.nih.gov/biosample/SAMN01766763	50
Cdif_1151390_4_genome	1	SAMN01766765	https://www.ncbi.nlm.nih.gov/biosample/SAMN01766765	61
Cdif_1151392_4_genome	1	SAMN01766767	https://www.ncbi.nlm.nih.gov/biosample/SAMN01766767	206
Cdif_1151394_4_genome	1	SAMN01766694	https://www.ncbi.nlm.nih.gov/biosample/SAMN01766694	203
Cdif_1151397_4_genome	1	SAMN01766720	https://www.ncbi.nlm.nih.gov/biosample/SAMN01766720	168
Cdif_1151398_4_genome	1	SAMN01766724	https://www.ncbi.nlm.nih.gov/biosample/SAMN01766724	243
Cdif_1151399_4_genome	1	SAMN01766733	https://www.ncbi.nlm.nih.gov/biosample/SAMN01766733	205
Cdif_1151400_4_genome	1	SAMN01766734	https://www.ncbi.nlm.nih.gov/biosample/SAMN01766734	175
Cdif_1151401_4_genome	1	SAMN01766690	https://www.ncbi.nlm.nih.gov/biosample/SAMN01766690	267
Cdif_1151405_4_genome	1	SAMN01766695	https://www.ncbi.nlm.nih.gov/biosample/SAMN01766695	64
Cdif_1151416_4_genome	1	SAMN01766707	https://www.ncbi.nlm.nih.gov/biosample/SAMN01766707	67
Cdif_1151418_4_genome	1	SAMN01766705	https://www.ncbi.nlm.nih.gov/biosample/SAMN01766705	41
Cdif_1151422_4_genome	1	SAMN01766711	https://www.ncbi.nlm.nih.gov/biosample/SAMN01766711	61
Cdif_1151423_4_genome	1	SAMN01766712	https://www.ncbi.nlm.nih.gov/biosample/SAMN01766712	69
Cdif_1151425_4_genome	1	SAMN01978919	https://www.ncbi.nlm.nih.gov/biosample/SAMN01978919	30
Cdif_1151426_4_genome	1	SAMN01766716	https://www.ncbi.nlm.nih.gov/biosample/SAMN01766716	56
Cdif_1151427_3_genome	1	SAMN01766717	https://www.ncbi.nlm.nih.gov/biosample/SAMN01766717	42
Cdif_1151428_4_genome	2	SAMN01766718	https://www.ncbi.nlm.nih.gov/biosample/SAMN01766718	68
Cdif_1151429_4_genome	1	SAMN01766719	https://www.ncbi.nlm.nih.gov/biosample/SAMN01766719	55
Cdif_1151432_3_genome	1	SAMN01766722	https://www.ncbi.nlm.nih.gov/biosample/SAMN01766722	50
Cdif_1151433_4_genome	1	SAMN01766723	https://www.ncbi.nlm.nih.gov/biosample/SAMN01766723	50
Cdif_1151435_4_genome	1	SAMN01766727	https://www.ncbi.nlm.nih.gov/biosample/SAMN01766727	45
Cdif_1151437_4_genome	1	SAMN01766728	https://www.ncbi.nlm.nih.gov/biosample/SAMN01766728	50
Cdif_1151439_4_genome	1	SAMN01766730	https://www.ncbi.nlm.nih.gov/biosample/SAMN01766730	55
Cdif_1232192_4_genome	1	SAMN01978903	https://www.ncbi.nlm.nih.gov/biosample/SAMN01978903	50
Cdif_1232194_4_genome	1	SAMN01978906	https://www.ncbi.nlm.nih.gov/biosample/SAMN01978906	44
Cdif_1232197_3_genome	1	SAMN01978910	https://www.ncbi.nlm.nih.gov/biosample/SAMN01978910	1
Cdif_1440056_3_genome	1	SAMN02472442	https://www.ncbi.nlm.nih.gov/biosample/SAMN02472442	27
Cdif_1496_897_genome	1	SAMN03332454	https://www.ncbi.nlm.nih.gov/biosample/SAMN03332454	1
Cdif_630_genome	1	PRJNA78	https://www.ncbi.nlm.nih.gov/biosample/PRJNA78	1
Cdif_645462_16_genome	1	SAMN01766601	https://www.ncbi.nlm.nih.gov/biosample/SAMN01766601	999
Cdif_DA00458_S361_genome	2	SAMN13566400	https://www.ncbi.nlm.nih.gov/biosample/SAMN13566400	297
Cdif_DA00568_S18_genome	1	SAMN13566470	https://www.ncbi.nlm.nih.gov/biosample/SAMN13566470	56
Cdif_DA00611_S17_genome	1	SAMN13566277	https://www.ncbi.nlm.nih.gov/biosample/SAMN13566277	458
Cdif_DA00666_S14_genome	1	SAMN13566740	https://www.ncbi.nlm.nih.gov/biosample/SAMN13566740	511
Cdif_DA00943_S362_genome	2	SAMN13566442	https://www.ncbi.nlm.nih.gov/biosample/SAMN13566442	245
Cdif_DA01235_S15_genome	1	SAMN13566275	https://www.ncbi.nlm.nih.gov/biosample/SAMN13566275	140
Cdif_DA01370_S364_genome	2	SAMN13566461	https://www.ncbi.nlm.nih.gov/biosample/SAMN13566461	748
Cdif_DA01428_S7_genome	1	SAMN13566817	https://www.ncbi.nlm.nih.gov/biosample/SAMN13566817	71
Cdif_DA01752_S363_genome	1	SAMN13566261	https://www.ncbi.nlm.nih.gov/biosample/SAMN13566261	841
Cdif_DA01810_S359_genome	1	SAMN13566504	https://www.ncbi.nlm.nih.gov/biosample/SAMN13566504	33
Cdif_DA01918_S22_genome	1	SAMN13566818	https://www.ncbi.nlm.nih.gov/biosample/SAMN13566818	622
Cdif_DA01945_S17_genome	1	SAMN13566544	https://www.ncbi.nlm.nih.gov/biosample/SAMN13566544	761
Cdif_DA02047_S1_genome	1	SAMN13566592	https://www.ncbi.nlm.nih.gov/biosample/SAMN13566592	107
Cdif_DA02444_S16_genome	1	SAMN13566778	https://www.ncbi.nlm.nih.gov/biosample/SAMN13566778	55
Cdif_DA02763_S8_genome	1	SAMN13566276	https://www.ncbi.nlm.nih.gov/biosample/SAMN13566276	103
Cdif_DA02803_S6_genome	1	SAMN13566652	https://www.ncbi.nlm.nih.gov/biosample/SAMN13566652	242
Cdif_DA02894_S362_genome	1	SAMN13566473	https://www.ncbi.nlm.nih.gov/biosample/SAMN13566473	254
Cdif_DA02905_S23_genome	1	SAMN13566794	https://www.ncbi.nlm.nih.gov/biosample/SAMN13566794	873
Cdif_DA03027_S360_genome	1	SAMN13566282	https://www.ncbi.nlm.nih.gov/biosample/SAMN13566282	103
Cdif_DA03035_S10_genome	2	SAMN13566464	https://www.ncbi.nlm.nih.gov/biosample/SAMN13566464	137
Cdif_DA03376_S20_genome	1	SAMN13566259	https://www.ncbi.nlm.nih.gov/biosample/SAMN13566259	461
Cdif_DA0613_S3_genome	2	SAMN12606954	https://www.ncbi.nlm.nih.gov/biosample/SAMN12606954	955
Cdif_DA1037_S4_genome	2	SAMN12607040	https://www.ncbi.nlm.nih.gov/biosample/SAMN12607040	786
Cdif_DA2840_S9_genome	2	SAMN12606891	https://www.ncbi.nlm.nih.gov/biosample/SAMN12606891	458
Cdif_DA2857_S10_genome	2	SAMN16593643	https://www.ncbi.nlm.nih.gov/biosample/SAMN16593643	62
Cdif_ERR026854_l500_contigs_genome	2	ERR026854	https://trace.ncbi.nlm.nih.gov/Traces/sra/?run=ERR026854	65
Cdif_ERR026860_l500_contigs_genome	2	ERR026860	https://trace.ncbi.nlm.nih.gov/Traces/sra/?run=ERR026860	165
Cdif_ERR029516_l500_contigs_genome	2	ERR029516	https://trace.ncbi.nlm.nih.gov/Traces/sra/?run=ERR029516	91
Cdif_ERR030323_l500_contigs_genome	2	ERR030323	https://trace.ncbi.nlm.nih.gov/Traces/sra/?run=ERR030323	68
Cdif_ERR030325_l500_contigs_genome	2	ERR030325	https://trace.ncbi.nlm.nih.gov/Traces/sra/?run=ERR030325	232
Cdif_ERR030330_l500_contigs_genome	2	ERR030330	https://trace.ncbi.nlm.nih.gov/Traces/sra/?run=ERR030330	868
Cdif_ERR031677_l500_contigs_genome	2	ERR031677	https://trace.ncbi.nlm.nih.gov/Traces/sra/?run=ERR031677	165
Cdif_ERR031681_l500_contigs_genome	2	ERR031681	https://trace.ncbi.nlm.nih.gov/Traces/sra/?run=ERR031681	65
Cdif_ERR031683_l500_contigs_genome	2	ERR031683	https://trace.ncbi.nlm.nih.gov/Traces/sra/?run=ERR031683	68
Cdif_ERR031684_l500_contigs_genome	2	ERR031684	https://trace.ncbi.nlm.nih.gov/Traces/sra/?run=ERR031684	68
Cdif_ERR031685_l500_contigs_genome	2	ERR031685	https://trace.ncbi.nlm.nih.gov/Traces/sra/?run=ERR031685	68
Cdif_ERR031689_l500_contigs_genome	2	ERR031689	https://trace.ncbi.nlm.nih.gov/Traces/sra/?run=ERR031689	85
Cdif_ERR031690_l500_contigs_genome	2	ERR031690	https://trace.ncbi.nlm.nih.gov/Traces/sra/?run=ERR031690	132
Cdif_ERR034221_l500_contigs_genome	2	ERR034221	https://trace.ncbi.nlm.nih.gov/Traces/sra/?run=ERR034221	72
Cdif_ERR044825_l500_contigs_genome	2	ERR044825	https://trace.ncbi.nlm.nih.gov/Traces/sra/?run=ERR044825	75
Cdif_ERR044827_l500_contigs_genome	2	ERR044827	https://trace.ncbi.nlm.nih.gov/Traces/sra/?run=ERR044827	70
Cdif_ERR044828_l500_contigs_genome	2	ERR044828	https://trace.ncbi.nlm.nih.gov/Traces/sra/?run=ERR044828	72
Cdif_ERR044831_l500_contigs_genome	2	ERR044831	https://trace.ncbi.nlm.nih.gov/Traces/sra/?run=ERR044831	72
Cdif_ERR044838_l500_contigs_genome	2	ERR044838	https://trace.ncbi.nlm.nih.gov/Traces/sra/?run=ERR044838	67
Cdif_ERR044839_l500_contigs_genome	2	ERR044839	https://trace.ncbi.nlm.nih.gov/Traces/sra/?run=ERR044839	69
Cdif_ERR044840_l500_contigs_genome	2	ERR044840	https://trace.ncbi.nlm.nih.gov/Traces/sra/?run=ERR044840	67
Cdif_ERR044841_l500_contigs_genome	2	ERR044841	https://trace.ncbi.nlm.nih.gov/Traces/sra/?run=ERR044841	71
Cdif_ERR044842_l500_contigs_genome	2	ERR044842	https://trace.ncbi.nlm.nih.gov/Traces/sra/?run=ERR044842	63
Cdif_ERR108211_l500_contigs_genome	2	ERR108211	https://trace.ncbi.nlm.nih.gov/Traces/sra/?run=ERR108211	155
Cdif_ERR108223_l500_contigs_genome	2	ERR108223	https://trace.ncbi.nlm.nih.gov/Traces/sra/?run=ERR108223	249
Cdif_PH_1_genome	1	SAMN13541253	https://www.ncbi.nlm.nih.gov/biosample/SAMN13541253	36
Cdif_PH_19_genome	1	SAMN13541269	https://www.ncbi.nlm.nih.gov/biosample/SAMN13541269	34
Cdif_PH_23_genome	1	SAMN13541273	https://www.ncbi.nlm.nih.gov/biosample/SAMN13541273	60
Cdif_PH_24_genome	1	SAMN13541274	https://www.ncbi.nlm.nih.gov/biosample/SAMN13541274	62
Cdif_PH_27_genome	2	SAMN13541277	https://www.ncbi.nlm.nih.gov/biosample/SAMN13541277	75
Cdif_PH_29_genome	1	SAMN13541279	https://www.ncbi.nlm.nih.gov/biosample/SAMN13541279	40
Cdif_PH_30_genome	1	SAMN13541280	https://www.ncbi.nlm.nih.gov/biosample/SAMN13541280	64
Cdif_PH_33_genome	2	SAMN13541283	https://www.ncbi.nlm.nih.gov/biosample/SAMN13541283	82
Cdif_PH_35_genome	1	SAMN13541285	https://www.ncbi.nlm.nih.gov/biosample/SAMN13541285	101
Cdif_PH_39_genome	1	SAMN13541289	https://www.ncbi.nlm.nih.gov/biosample/SAMN13541289	45
Cdif_PH_41_genome	1	SAMN13541291	https://www.ncbi.nlm.nih.gov/biosample/SAMN13541291	71
Cdif_PH_44_genome	1	SAMN13541294	https://www.ncbi.nlm.nih.gov/biosample/SAMN13541294	41
Cdif_PH_47_genome	1	SAMN13541297	https://www.ncbi.nlm.nih.gov/biosample/SAMN13541297	52
Cdif_PH_49_genome	2	SAMN13541299	https://www.ncbi.nlm.nih.gov/biosample/SAMN13541299	61
Cdif_PH_5_genome	1	SAMN13541257	https://www.ncbi.nlm.nih.gov/biosample/SAMN13541257	54
Cdif_PH_50_genome	1	SAMN13541300	https://www.ncbi.nlm.nih.gov/biosample/SAMN13541300	69
Cdif_PH_52_genome	1	SAMN13541302	https://www.ncbi.nlm.nih.gov/biosample/SAMN13541302	38
Cdif_PH_56_genome	1	SAMN13541305	https://www.ncbi.nlm.nih.gov/biosample/SAMN13541305	64
Cdif_PH_58_genome	1	SAMN13541307	https://www.ncbi.nlm.nih.gov/biosample/SAMN13541307	51
Cdif_PH_134_genome	1	SAMN13541349	https://www.ncbi.nlm.nih.gov/biosample/SAMN13541349	81
Cdif_PH_123_genome	2	SAMN13541338	https://www.ncbi.nlm.nih.gov/biosample/SAMN13541338	51
Cdif_PH_8_genome	2	SAMN13541260	https://www.ncbi.nlm.nih.gov/biosample/SAMN13541260	79
Cdif_PH_9_genome	1	SAMN13541261	https://www.ncbi.nlm.nih.gov/biosample/SAMN13541261	33
Cdif_PH100_genome	1	SAMN13541315	https://www.ncbi.nlm.nih.gov/biosample/SAMN13541315	83
Cdif_PH102_genome	2	SAMN13541317	https://www.ncbi.nlm.nih.gov/biosample/SAMN13541317	58
Cdif_PH103_genome	1	SAMN13541318	https://www.ncbi.nlm.nih.gov/biosample/SAMN13541318	89
Cdif_PH104_genome	1	SAMN13541319	https://www.ncbi.nlm.nih.gov/biosample/SAMN13541319	84
Cdif_PH105_genome	1	SAMN13541320	https://www.ncbi.nlm.nih.gov/biosample/SAMN13541320	72
Cdif_PH106_genome	1	SAMN13541321	https://www.ncbi.nlm.nih.gov/biosample/SAMN13541321	88
Cdif_PH107_genome	1	SAMN13541322	https://www.ncbi.nlm.nih.gov/biosample/SAMN13541322	95
Cdif_PH109_genome	1	SAMN13541324	https://www.ncbi.nlm.nih.gov/biosample/SAMN13541324	156
Cdif_PH110_genome	2	SAMN13541325	https://www.ncbi.nlm.nih.gov/biosample/SAMN13541325	95
Cdif_PH111_genome	1	SAMN13541326	https://www.ncbi.nlm.nih.gov/biosample/SAMN13541326	69
Cdif_PH112_genome	1	SAMN13541327	https://www.ncbi.nlm.nih.gov/biosample/SAMN13541327	206
Cdif_PH113_genome	1	SAMN13541328	https://www.ncbi.nlm.nih.gov/biosample/SAMN13541328	51
Cdif_PH115_genome	1	SAMN13541330	https://www.ncbi.nlm.nih.gov/biosample/SAMN13541330	57
Cdif_PH116_genome	1	SAMN13541331	https://www.ncbi.nlm.nih.gov/biosample/SAMN13541331	71
Cdif_PH118_genome	1	SAMN13541333	https://www.ncbi.nlm.nih.gov/biosample/SAMN13541333	122
Cdif_PH121_genome	1	SAMN13541336	https://www.ncbi.nlm.nih.gov/biosample/SAMN13541336	126
Cdif_PH122_genome	2	SAMN13541337	https://www.ncbi.nlm.nih.gov/biosample/SAMN13541337	65
Cdif_PH125_genome	2	SAMN13541340	https://www.ncbi.nlm.nih.gov/biosample/SAMN13541340	86
Cdif_PH127_genome	2	SAMN13541342	https://www.ncbi.nlm.nih.gov/biosample/SAMN13541342	70
Cdif_PH128_genome	1	SAMN13541343	https://www.ncbi.nlm.nih.gov/biosample/SAMN13541343	65
Cdif_PH129_genome	1	SAMN13541344	https://www.ncbi.nlm.nih.gov/biosample/SAMN13541344	32
Cdif_PH131_genome	1	SAMN13541346	https://www.ncbi.nlm.nih.gov/biosample/SAMN13541346	81
Cdif_PH132_genome	1	SAMN13541347	https://www.ncbi.nlm.nih.gov/biosample/SAMN13541347	177
Cdif_PH134_genome	1	SAMN13541349	https://www.ncbi.nlm.nih.gov/biosample/SAMN13541349	81
Cdif_PH135_genome	2	SAMN13541350	https://www.ncbi.nlm.nih.gov/biosample/SAMN13541350	86
Cdif_PH136_genome	2	SAMN13541351	https://www.ncbi.nlm.nih.gov/biosample/SAMN13541351	78
Cdif_PH137_genome	1	SAMN13541352	https://www.ncbi.nlm.nih.gov/biosample/SAMN13541352	41
Cdif_PH138_genome	1	SAMN13541353	https://www.ncbi.nlm.nih.gov/biosample/SAMN13541353	278
Cdif_PH139_genome	2	SAMN13541354	https://www.ncbi.nlm.nih.gov/biosample/SAMN13541354	60
Cdif_PH140_genome	1	SAMN13541355	https://www.ncbi.nlm.nih.gov/biosample/SAMN13541355	71
Cdif_PH141_genome	1	SAMN13541356	https://www.ncbi.nlm.nih.gov/biosample/SAMN13541356	114
Cdif_PH143_genome	2	SAMN13541357	https://www.ncbi.nlm.nih.gov/biosample/SAMN13541357	124
Cdif_PH144_genome	2	SAMN13541358	https://www.ncbi.nlm.nih.gov/biosample/SAMN13541358	125
Cdif_PH145_genome	1	SAMN13541359	https://www.ncbi.nlm.nih.gov/biosample/SAMN13541359	59
Cdif_PH97_genome	1	SAMN13541313	https://www.ncbi.nlm.nih.gov/biosample/SAMN13541313	58
Cdif_PH98_genome	1	SAMN16593644	�https://www.ncbi.nlm.nih.gov/biosample/SAMN16593644	107
Cdif_PH99_genome	1	SAMN13541314	https://www.ncbi.nlm.nih.gov/biosample/SAMN13541314	108
Cdif_SRR3317183_l500_contigs_genome	1	SAMN04458379	https://www.ncbi.nlm.nih.gov/biosample/SAMN04458379	62
Cdif_SRR3332961_l500_contigs_genome	1	SAMN04460540	https://www.ncbi.nlm.nih.gov/biosample/SAMN04460540	43
Cdif_SRR3332973_l500_contigs_genome	1	SAMN04460564	https://www.ncbi.nlm.nih.gov/biosample/SAMN04460564	64
Cdif_SRR3333028_l500_contigs_genome	2	SAMN04460658	https://www.ncbi.nlm.nih.gov/biosample/SAMN04460658	58
Cdif_SRR3333077_l500_contigs_genome	2	SAMN04460860	https://www.ncbi.nlm.nih.gov/biosample/SAMN04460860	78
Cdif_SRR3333081_l500_contigs_genome	2	SAMN04460853	https://www.ncbi.nlm.nih.gov/biosample/SAMN04460853	67
Cdif_SRR3333100_l500_contigs_genome	1	SAMN04460923	https://www.ncbi.nlm.nih.gov/biosample/SAMN04460923	54
Cdif_SRR3333229_l500_contigs_genome	1	SAMN04460865	https://www.ncbi.nlm.nih.gov/biosample/SAMN04460865	46
Cdif_SRR3333239_l500_contigs_genome	1	SAMN04458342	https://www.ncbi.nlm.nih.gov/biosample/SAMN04458342	55
Cdif_SRR3333334_l500_contigs_genome	1	SAMN04460692	https://www.ncbi.nlm.nih.gov/biosample/SAMN04460692	53
Cdif_SRR3333336_l500_contigs_genome	1	SAMN04460521	https://www.ncbi.nlm.nih.gov/biosample/SAMN04460521	66
Cdif_SRR3333353_l500_contigs_genome	1	SAMN04458356	https://www.ncbi.nlm.nih.gov/biosample/SAMN04458356	137
Cdif_SRR3333356_l500_contigs_genome	2	SAMN04460659	https://www.ncbi.nlm.nih.gov/biosample/SAMN04460659	57
Cdif_SRR3333362_l500_contigs_genome	1	SAMN04458373	https://www.ncbi.nlm.nih.gov/biosample/SAMN04458373	89
Cdif_SRR3333386_l500_contigs_genome	1	SAMN04458371	https://www.ncbi.nlm.nih.gov/biosample/SAMN04458371	53
Cdif_SRR3333402_l500_contigs_genome	2	SAMN04460728	https://www.ncbi.nlm.nih.gov/biosample/SAMN04460728	70
Cdif_SRR3333404_l500_contigs_genome	2	SAMN04460844	https://www.ncbi.nlm.nih.gov/biosample/SAMN04460844	74
Cdif_SRR3333411_l500_contigs_genome	2	SAMN04460855	https://www.ncbi.nlm.nih.gov/biosample/SAMN04460855	74
Cdif_SRR3333449_l500_contigs_genome	2	SAMN04460822	https://www.ncbi.nlm.nih.gov/biosample/SAMN04460822	94
Cdif_SRR3333546_l500_contigs_genome	1	SAMN04460864	https://www.ncbi.nlm.nih.gov/biosample/SAMN04460864	38
Cdif_SRR3333567_l500_contigs_genome	3	SAMN04458328	https://www.ncbi.nlm.nih.gov/biosample/SAMN04458328	82
Cdif_SRR3333571_l500_contigs_genome	1	SAMN04458378	https://www.ncbi.nlm.nih.gov/biosample/SAMN04458378	42
Cdif_SRR3333574_l500_contigs_genome	3	SAMN04458334	https://www.ncbi.nlm.nih.gov/biosample/SAMN04458334	71
Cdif_SRR3333576_l500_contigs_genome	1	SAMN04460863	https://www.ncbi.nlm.nih.gov/biosample/SAMN04460863	68
Cdif_SRR3333602_l500_contigs_genome	2	SAMN04460868	https://www.ncbi.nlm.nih.gov/biosample/SAMN04460868	75
Cdif_SRR3333608_l500_contigs_genome	2	SAMN04460856	https://www.ncbi.nlm.nih.gov/biosample/SAMN04460856	64
Cdif_SRR3333609_l500_contigs_genome	2	SAMN04460854	https://www.ncbi.nlm.nih.gov/biosample/SAMN04460854	66
Cdif_SRR3333612_l500_contigs_genome	1	SAMN04460637	https://www.ncbi.nlm.nih.gov/biosample/SAMN04460637	64
Cdif_SRR3333620_l500_contigs_genome	2	SAMN04460852	https://www.ncbi.nlm.nih.gov/biosample/SAMN04460852	70
Cdif_SRR3333649_l500_contigs_genome	1	SAMN04460867	https://www.ncbi.nlm.nih.gov/biosample/SAMN04460867	46
Cdif_SRR3333684_l500_contigs_genome	1	SAMN04460887	https://www.ncbi.nlm.nih.gov/biosample/SAMN04460887	53
Cdif_SRR3333700_l500_contigs_genome	2	SAMN04460858	https://www.ncbi.nlm.nih.gov/biosample/SAMN04460858	178
Cdif_SRR3333702_l500_contigs_genome	2	SAMN04460857	https://www.ncbi.nlm.nih.gov/biosample/SAMN04460857	59
Cdif_SRR3333716_l500_contigs_genome	1	SAMN04458361	https://www.ncbi.nlm.nih.gov/biosample/SAMN04458361	122
Cdif_SRR3333726_l500_contigs_genome	1	SAMN04460966	https://www.ncbi.nlm.nih.gov/biosample/SAMN04460966	55
Cdif_SRR3333740_l500_contigs_genome	3	SAMN04458326	https://www.ncbi.nlm.nih.gov/biosample/SAMN04458326	67
Cdif_SRR3333771_l500_contigs_genome	1	SAMN04461002	https://www.ncbi.nlm.nih.gov/biosample/SAMN04461002	51
Cdif_SRR3333775_l500_contigs_genome	2	SAMN04460847	https://www.ncbi.nlm.nih.gov/biosample/SAMN04460847	74
Cdif_SRR3333778_l500_contigs_genome	1	SAMN04458418	https://www.ncbi.nlm.nih.gov/biosample/SAMN04458418	80
Cdif_SRR3333779_l500_contigs_genome	1	SAMN04460551	https://www.ncbi.nlm.nih.gov/biosample/SAMN04460551	52
Cdif_SRR3333994_l500_contigs_genome	1	SAMN04460837	https://www.ncbi.nlm.nih.gov/biosample/SAMN04460837	32
Cdif_SRR3334011_l500_contigs_genome	1	SAMN04460823	https://www.ncbi.nlm.nih.gov/biosample/SAMN04460823	36
Cdif_SRR3334066_l500_contigs_genome	1	SAMN04461026	https://www.ncbi.nlm.nih.gov/biosample/SAMN04461026	38
Cdif_SRR3334088_l500_contigs_genome	4	SAMN04460845	https://www.ncbi.nlm.nih.gov/biosample/SAMN04460845	111
Cdif_SRR3334137_l500_contigs_genome	2	SAMN04460657	https://www.ncbi.nlm.nih.gov/biosample/SAMN04460657	52
Cdif_SRR3334151_l500_contigs_genome	2	SAMN04460843	https://www.ncbi.nlm.nih.gov/biosample/SAMN04460843	67
Cdif_SRR3334189_l500_contigs_genome	1	SAMN04458452	https://www.ncbi.nlm.nih.gov/biosample/SAMN04458452	60
Cdif_SRR3334196_l500_contigs_genome	1	SAMN04458366	https://www.ncbi.nlm.nih.gov/biosample/SAMN04458366	72
Cdif_SRR3334216_l500_contigs_genome	2	SAMN04460851	https://www.ncbi.nlm.nih.gov/biosample/SAMN04460851	81
Cdif_SRR3334416_l500_contigs_genome	1	SAMN04458367	https://www.ncbi.nlm.nih.gov/biosample/SAMN04458367	154
Cdif_SRR3334451_l500_contigs_genome	2	SAMN04460862	https://www.ncbi.nlm.nih.gov/biosample/SAMN04460862	95
Cdif_SRR3334456_l500_contigs_genome	1	SAMN04460511	https://www.ncbi.nlm.nih.gov/biosample/SAMN04460511	49
Cdif_SRR3334798_l500_contigs_genome	3	SAMN04459067	https://www.ncbi.nlm.nih.gov/biosample/SAMN04459067	66
Cdif_SRR3334810_l500_contigs_genome	1	SAMN04459095	https://www.ncbi.nlm.nih.gov/biosample/SAMN04459095	73
Cdif_SRR3334813_l500_contigs_genome	1	SAMN04459852	https://www.ncbi.nlm.nih.gov/biosample/SAMN04459852	204
Cdif_SRR3334822_l500_contigs_genome	1	SAMN04458770	https://www.ncbi.nlm.nih.gov/biosample/SAMN04458770	70
Cdif_SRR3334847_l500_contigs_genome	1	SAMN04460140	https://www.ncbi.nlm.nih.gov/biosample/SAMN04460140	98
Cdif_SRR3334854_l500_contigs_genome	1	SAMN04459752	https://www.ncbi.nlm.nih.gov/biosample/SAMN04459752	66
Cdif_SRR3334861_l500_contigs_genome	1	SAMN04460126	https://www.ncbi.nlm.nih.gov/biosample/SAMN04460126	103
Cdif_SRR3334862_l500_contigs_genome	1	SAMN04459413	https://www.ncbi.nlm.nih.gov/biosample/SAMN04459413	67
Cdif_SRR3334874_l500_contigs_genome	1	SAMN04458580	https://www.ncbi.nlm.nih.gov/biosample/SAMN04458580	328
Cdif_SRR3334883_l500_contigs_genome	1	SAMN04458630	https://www.ncbi.nlm.nih.gov/biosample/SAMN04458630	72
Cdif_SRR3334885_l500_contigs_genome	1	SAMN04458782	https://www.ncbi.nlm.nih.gov/biosample/SAMN04458782	883
Cdif_SRR3334890_l500_contigs_genome	1	SAMN04459715	https://www.ncbi.nlm.nih.gov/biosample/SAMN04459715	93
Cdif_SRR3334892_l500_contigs_genome	1	SAMN04459261	https://www.ncbi.nlm.nih.gov/biosample/SAMN04459261	110
Cdif_SRR3334918_l500_contigs_genome	1	SAMN04458606	https://www.ncbi.nlm.nih.gov/biosample/SAMN04458606	137
Cdif_SRR3334932_l500_contigs_genome	1	SAMN04458786	https://www.ncbi.nlm.nih.gov/biosample/SAMN04458786	32
Cdif_SRR3335159_l500_contigs_genome	3	SAMN04459063	https://www.ncbi.nlm.nih.gov/biosample/SAMN04459063	98
Cdif_SRR3335161_l500_contigs_genome	1	SAMN04458780	https://www.ncbi.nlm.nih.gov/biosample/SAMN04458780	204
Cdif_SRR3335192_l500_contigs_genome	4	SAMN04460163	https://www.ncbi.nlm.nih.gov/biosample/SAMN04460163	48
Cdif_SRR3335203_l500_contigs_genome	1	SAMN04460162	https://www.ncbi.nlm.nih.gov/biosample/SAMN04460162	291
Cdif_SRR3335207_l500_contigs_genome	1	SAMN04460022	https://www.ncbi.nlm.nih.gov/biosample/SAMN04460022	68
Cdif_SRR3335226_l500_contigs_genome	1	SAMN04459875	https://www.ncbi.nlm.nih.gov/biosample/SAMN04459875	65
Cdif_SRR3335229_l500_contigs_genome	1	SAMN04458617	https://www.ncbi.nlm.nih.gov/biosample/SAMN04458617	286
Cdif_SRR3335231_l500_contigs_genome	1	SAMN04459966	https://www.ncbi.nlm.nih.gov/biosample/SAMN04459966	107
Cdif_SRR3335239_l500_contigs_genome	1	SAMN04459102	https://www.ncbi.nlm.nih.gov/biosample/SAMN04459102	73
Cdif_SRR3335248_l500_contigs_genome	4	SAMN04460167	https://www.ncbi.nlm.nih.gov/biosample/SAMN04460167	57
Cdif_SRR3335254_l500_contigs_genome	5	SAMN04459302	https://www.ncbi.nlm.nih.gov/biosample/SAMN04459302	99
Cdif_SRR3335255_l500_contigs_genome	1	SAMN04459860	https://www.ncbi.nlm.nih.gov/biosample/SAMN04459860	53
Cdif_SRR3335263_l500_contigs_genome	1	SAMN04460059	https://www.ncbi.nlm.nih.gov/biosample/SAMN04460059	80
Cdif_SRR3335269_l500_contigs_genome	1	SAMN04459614	https://www.ncbi.nlm.nih.gov/biosample/SAMN04459614	80
Cdif_SRR3335275_l500_contigs_genome	1	SAMN04459791	https://www.ncbi.nlm.nih.gov/biosample/SAMN04459791	147
Cdif_SRR3335276_l500_contigs_genome	1	SAMN04459780	https://www.ncbi.nlm.nih.gov/biosample/SAMN04459780	114
Cdif_SRR3335307_l500_contigs_genome	1	SAMN04458777	https://www.ncbi.nlm.nih.gov/biosample/SAMN04458777	57
Cdif_SRR3335311_l500_contigs_genome	1	SAMN04458781	https://www.ncbi.nlm.nih.gov/biosample/SAMN04458781	32
Cdif_SRR3335315_l500_contigs_genome	1	SAMN04459202	https://www.ncbi.nlm.nih.gov/biosample/SAMN04459202	92
Cdif_SRR3335453_l500_contigs_genome	1	SAMN04459782	https://www.ncbi.nlm.nih.gov/biosample/SAMN04459782	122
Cdif_SRR3335488_l500_contigs_genome	1	SAMN04459420	https://www.ncbi.nlm.nih.gov/biosample/SAMN04459420	68
Cdif_SRR3335504_l500_contigs_genome	1	SAMN04459150	https://www.ncbi.nlm.nih.gov/biosample/SAMN04459150	252
Cdif_SRR3335532_l500_contigs_genome	1	SAMN04459554	https://www.ncbi.nlm.nih.gov/biosample/SAMN04459554	93
Cdif_SRR3335572_l500_contigs_genome	1	SAMN04460164	https://www.ncbi.nlm.nih.gov/biosample/SAMN04460164	343
Cdif_SRR3335599_l500_contigs_genome	1	SAMN04459548	https://www.ncbi.nlm.nih.gov/biosample/SAMN04459548	53
Cdif_SRR3335791_l500_contigs_genome	1	SAMN04460150	https://www.ncbi.nlm.nih.gov/biosample/SAMN04460150	70
Cdif_SRR3335812_l500_contigs_genome	1	SAMN04459773	https://www.ncbi.nlm.nih.gov/biosample/SAMN04459773	303
Cdif_SRR3335816_l500_contigs_genome	1	SAMN04458612	https://www.ncbi.nlm.nih.gov/biosample/SAMN04458612	186
Cdif_SRR3335819_l500_contigs_genome	1	SAMN04459912	https://www.ncbi.nlm.nih.gov/biosample/SAMN04459912	79
Cdif_SRR3335843_l500_contigs_genome	3	SAMN04459052	https://www.ncbi.nlm.nih.gov/biosample/SAMN04459052	89
Cdif_SRR3335846_l500_contigs_genome	1	SAMN04459220	https://www.ncbi.nlm.nih.gov/biosample/SAMN04459220	134
Cdif_SRR3335848_l500_contigs_genome	1	SAMN04459945	https://www.ncbi.nlm.nih.gov/biosample/SAMN04459945	54
Cdif_SRR3335849_l500_contigs_genome	1	SAMN04458694	https://www.ncbi.nlm.nih.gov/biosample/SAMN04458694	75
Cdif_SRR3335850_l500_contigs_genome	1	SAMN04458649	https://www.ncbi.nlm.nih.gov/biosample/SAMN04458649	31
Cdif_SRR3335870_l500_contigs_genome	2	SAMN04459787	https://www.ncbi.nlm.nih.gov/biosample/SAMN04459787	123
Cdif_SRR3335880_l500_contigs_genome	1	SAMN04459712	https://www.ncbi.nlm.nih.gov/biosample/SAMN04459712	109
Cdif_SRR3335888_l500_contigs_genome	4	SAMN04460079	https://www.ncbi.nlm.nih.gov/biosample/SAMN04460079	58
Cdif_SRR3335926_l500_contigs_genome	1	SAMN04459776	https://www.ncbi.nlm.nih.gov/biosample/SAMN04459776	148
Cdif_SRR3336004_l500_contigs_genome	1	SAMN04459753	https://www.ncbi.nlm.nih.gov/biosample/SAMN04459753	50
Cdif_SRR3336036_l500_contigs_genome	4	SAMN04460157	https://www.ncbi.nlm.nih.gov/biosample/SAMN04460157	152
Cdif_SRR3336059_l500_contigs_genome	1	SAMN04459771	https://www.ncbi.nlm.nih.gov/biosample/SAMN04459771	96
Cdif_SRR3336064_l500_contigs_genome	1	SAMN04458774	https://www.ncbi.nlm.nih.gov/biosample/SAMN04458774	80
Cdif_SRR3336068_l500_contigs_genome	1	SAMN04460029	https://www.ncbi.nlm.nih.gov/biosample/SAMN04460029	70
Cdif_SRR3336076_l500_contigs_genome	3	SAMN04459834	https://www.ncbi.nlm.nih.gov/biosample/SAMN04459834	89
Cdif_SRR3336078_l500_contigs_genome	1	SAMN04459217	https://www.ncbi.nlm.nih.gov/biosample/SAMN04459217	58
Cdif_SRR3336080_l500_contigs_genome	1	SAMN04459772	https://www.ncbi.nlm.nih.gov/biosample/SAMN04459772	73
Cdif_SRR3336081_l500_contigs_genome	1	SAMN04459538	https://www.ncbi.nlm.nih.gov/biosample/SAMN04459538	119
Cdif_SRR3336082_l500_contigs_genome	1	SAMN04459792	https://www.ncbi.nlm.nih.gov/biosample/SAMN04459792	68
Cdif_SRR3336099_l500_contigs_genome	1	SAMN04459946	https://www.ncbi.nlm.nih.gov/biosample/SAMN04459946	47
Cdif_SRR3337514_l500_contigs_genome	2	SAMN04459786	https://www.ncbi.nlm.nih.gov/biosample/SAMN04459786	65
Cdif_SRR3337519_l500_contigs_genome	1	SAMN04459627	https://www.ncbi.nlm.nih.gov/biosample/SAMN04459627	202
Cdif_SRR3337586_l500_contigs_genome	1	SAMN04459414	https://www.ncbi.nlm.nih.gov/biosample/SAMN04459414	82
Cdif_SRR3337590_l500_contigs_genome	1	SAMN04459842	https://www.ncbi.nlm.nih.gov/biosample/SAMN04459842	48
Cdif_SRR3337594_l500_contigs_genome	1	SAMN04460141	https://www.ncbi.nlm.nih.gov/biosample/SAMN04460141	78
Cdif_SRR3337596_l500_contigs_genome	3	SAMN04459836	https://www.ncbi.nlm.nih.gov/biosample/SAMN04459836	93
Cdif_SRR3337608_l500_contigs_genome	1	SAMN04459118	https://www.ncbi.nlm.nih.gov/biosample/SAMN04459118	56
Cdif_SRR3337666_l500_contigs_genome	1	SAMN04459679	https://www.ncbi.nlm.nih.gov/biosample/SAMN04459679	109
Cdif_SRR3337688_l500_contigs_genome	1	SAMN04459227	https://www.ncbi.nlm.nih.gov/biosample/SAMN04459227	38
Cdif_SRR3337703_l500_contigs_genome	1	SAMN04460165	https://www.ncbi.nlm.nih.gov/biosample/SAMN04460165	82
Cdif_SRR3337718_l500_contigs_genome	4	SAMN04460159	https://www.ncbi.nlm.nih.gov/biosample/SAMN04460159	167
Cdif_SRR3337724_l500_contigs_genome	1	SAMN04459793	https://www.ncbi.nlm.nih.gov/biosample/SAMN04459793	73
Cdif_SRR3337740_l500_contigs_genome	2	SAMN04458778	https://www.ncbi.nlm.nih.gov/biosample/SAMN04458778	96
Cdif_SRR3337747_l500_contigs_genome	3	SAMN04459065	https://www.ncbi.nlm.nih.gov/biosample/SAMN04459065	54
Cdif_SRR3337750_l500_contigs_genome	1	SAMN04459940	https://www.ncbi.nlm.nih.gov/biosample/SAMN04459940	51
Cdif_SRR3337765_l500_contigs_genome	1	SAMN04459404	https://www.ncbi.nlm.nih.gov/biosample/SAMN04459404	52
Cdif_SRR3337788_l500_contigs_genome	1	SAMN04459481	https://www.ncbi.nlm.nih.gov/biosample/SAMN04459481	71
Cdif_SRR3337792_l500_contigs_genome	1	SAMN04460151	https://www.ncbi.nlm.nih.gov/biosample/SAMN04460151	59
Cdif_SRR3337794_l500_contigs_genome	1	SAMN04458707	https://www.ncbi.nlm.nih.gov/biosample/SAMN04458707	132
Cdif_SRR3338085_l500_contigs_genome	1	SAMN04459141	https://www.ncbi.nlm.nih.gov/biosample/SAMN04459141	73
Cdif_SRR3338094_l500_contigs_genome	1	SAMN04460161	https://www.ncbi.nlm.nih.gov/biosample/SAMN04460161	63
Cdif_SRR3338148_l500_contigs_genome	5	SAMN04459296	https://www.ncbi.nlm.nih.gov/biosample/SAMN04459296	125
Cdif_SRR3338151_l500_contigs_genome	1	SAMN04460158	https://www.ncbi.nlm.nih.gov/biosample/SAMN04460158	56
Cdif_SRR3338153_l500_contigs_genome	1	SAMN04458697	https://www.ncbi.nlm.nih.gov/biosample/SAMN04458697	481
Cdif_SRR3338157_l500_contigs_genome	1	SAMN04460160	https://www.ncbi.nlm.nih.gov/biosample/SAMN04460160	95
Cdif_SRR3338163_l500_contigs_genome	1	SAMN04459856	https://www.ncbi.nlm.nih.gov/biosample/SAMN04459856	133
Cdif_SRR3338188_l500_contigs_genome	1	SAMN04459774	https://www.ncbi.nlm.nih.gov/biosample/SAMN04459774	94
Cdif_SRR3338191_l500_contigs_genome	1	SAMN04459775	https://www.ncbi.nlm.nih.gov/biosample/SAMN04459775	55
Cdif_SRR3338200_l500_contigs_genome	3	SAMN04458602	https://www.ncbi.nlm.nih.gov/biosample/SAMN04458602	113
Cdif_SRR3338201_l500_contigs_genome	1	SAMN04458776	https://www.ncbi.nlm.nih.gov/biosample/SAMN04458776	71
Cdif_SRR3338206_l500_contigs_genome	3	SAMN04459051	https://www.ncbi.nlm.nih.gov/biosample/SAMN04459051	73
Cdif_SRR3338231_l500_contigs_genome	1	SAMN04459482	https://www.ncbi.nlm.nih.gov/biosample/SAMN04459482	95
Cdif_SRR3338232_l500_contigs_genome	1	SAMN04460155	https://www.ncbi.nlm.nih.gov/biosample/SAMN04460155	87
Cdif_SRR3338233_l500_contigs_genome	1	SAMN04459419	https://www.ncbi.nlm.nih.gov/biosample/SAMN04459419	71
Cdif_SRR3338251_l500_contigs_genome	1	SAMN04459145	https://www.ncbi.nlm.nih.gov/biosample/SAMN04459145	81
Cdif_SRR3338252_l500_contigs_genome	5	SAMN04459939	https://www.ncbi.nlm.nih.gov/biosample/SAMN04459939	55
Cdif_SRR3338370_l500_contigs_genome	1	SAMN04459865	https://www.ncbi.nlm.nih.gov/biosample/SAMN04459865	471
Cdif_SRR3338374_l500_contigs_genome	4	SAMN04460149	https://www.ncbi.nlm.nih.gov/biosample/SAMN04460149	70
Cdif_SRR3338478_l500_contigs_genome	1	SAMN04459517	https://www.ncbi.nlm.nih.gov/biosample/SAMN04459517	66
Cdif_SRR3338480_l500_contigs_genome	1	SAMN04459476	https://www.ncbi.nlm.nih.gov/biosample/SAMN04459476	79
Cdif_SRR3338490_l500_contigs_genome	1	SAMN04458766	https://www.ncbi.nlm.nih.gov/biosample/SAMN04458766	139
Cdif_SRR3338496_l500_contigs_genome	1	SAMN04459140	https://www.ncbi.nlm.nih.gov/biosample/SAMN04459140	127
Cdif_SRR3338499_l500_contigs_genome	1	SAMN04459918	https://www.ncbi.nlm.nih.gov/biosample/SAMN04459918	55
Cdif_SRR3338524_l500_contigs_genome	1	SAMN04458739	https://www.ncbi.nlm.nih.gov/biosample/SAMN04458739	67
Cdif_SRR3338526_l500_contigs_genome	1	SAMN04459876	https://www.ncbi.nlm.nih.gov/biosample/SAMN04459876	72
Cdif_SRR3338532_l500_contigs_genome	1	SAMN04458768	https://www.ncbi.nlm.nih.gov/biosample/SAMN04458768	64
Cdif_SRR3338543_l500_contigs_genome	1	SAMN04459886	https://www.ncbi.nlm.nih.gov/biosample/SAMN04459886	71
Cdif_SRR3338571_l500_contigs_genome	1	SAMN04459914	https://www.ncbi.nlm.nih.gov/biosample/SAMN04459914	47
Cdif_SRR3338578_l500_contigs_genome	1	SAMN04459130	https://www.ncbi.nlm.nih.gov/biosample/SAMN04459130	219
Cdif_SRR3338579_l500_contigs_genome	1	SAMN04459859	https://www.ncbi.nlm.nih.gov/biosample/SAMN04459859	56
Cdif_SRR3338581_l500_contigs_genome	1	SAMN04460123	https://www.ncbi.nlm.nih.gov/biosample/SAMN04460123	87
Cdif_SRR3338583_l500_contigs_genome	1	SAMN04460026	https://www.ncbi.nlm.nih.gov/biosample/SAMN04460026	53
Cdif_SRR3338584_l500_contigs_genome	1	SAMN04459108	https://www.ncbi.nlm.nih.gov/biosample/SAMN04459108	69
Cdif_SRR3338585_l500_contigs_genome	3	SAMN04459066	https://www.ncbi.nlm.nih.gov/biosample/SAMN04459066	108
Cdif_SRR3338588_l500_contigs_genome	1	SAMN04459522	https://www.ncbi.nlm.nih.gov/biosample/SAMN04459522	76
Cdif_SRR3338611_l500_contigs_genome	1	SAMN04459678	https://www.ncbi.nlm.nih.gov/biosample/SAMN04459678	88
Cdif_SRR3338628_l500_contigs_genome	1	SAMN04459871	https://www.ncbi.nlm.nih.gov/biosample/SAMN04459871	110
Cdif_SRR3338629_l500_contigs_genome	1	SAMN04458542	https://www.ncbi.nlm.nih.gov/biosample/SAMN04458542	59
Cdif_SRR3338633_l500_contigs_genome	1	SAMN04460156	https://www.ncbi.nlm.nih.gov/biosample/SAMN04460156	79
Cdif_SRR3338640_l500_contigs_genome	3	SAMN04459050	https://www.ncbi.nlm.nih.gov/biosample/SAMN04459050	58
Cdif_SRR3338643_l500_contigs_genome	1	SAMN04460144	https://www.ncbi.nlm.nih.gov/biosample/SAMN04460144	50
Cdif_SRR3338661_l500_contigs_genome	1	SAMN04459591	https://www.ncbi.nlm.nih.gov/biosample/SAMN04459591	60
Cdif_SRR3338662_l500_contigs_genome	1	SAMN04459751	https://www.ncbi.nlm.nih.gov/biosample/SAMN04459751	73
Cdif_SRR3338663_l500_contigs_genome	1	SAMN04460152	https://www.ncbi.nlm.nih.gov/biosample/SAMN04460152	87
Cdif_SRR3338665_l500_contigs_genome	5	SAMN04459367	https://www.ncbi.nlm.nih.gov/biosample/SAMN04459367	146
Cdif_SRR3338666_l500_contigs_genome	1	SAMN04459153	https://www.ncbi.nlm.nih.gov/biosample/SAMN04459153	59
Cdif_SRR3338672_l500_contigs_genome	1	SAMN04459708	https://www.ncbi.nlm.nih.gov/biosample/SAMN04459708	72
Cdif_SRR3338712_l500_contigs_genome	3	SAMN04459044	https://www.ncbi.nlm.nih.gov/biosample/SAMN04459044	80
Cdif_SRR3338782_l500_contigs_genome	1	SAMN04459873	https://www.ncbi.nlm.nih.gov/biosample/SAMN04459873	53
Cdif_SRR3338783_l500_contigs_genome	1	SAMN04458627	https://www.ncbi.nlm.nih.gov/biosample/SAMN04458627	164
Cdif_SRR3338890_l500_contigs_genome	3	SAMN04459061	https://www.ncbi.nlm.nih.gov/biosample/SAMN04459061	104
Cdif_SRR3338894_l500_contigs_genome	1	SAMN04459535	https://www.ncbi.nlm.nih.gov/biosample/SAMN04459535	61
Cdif_SRR3338899_l500_contigs_genome	1	SAMN04458728	https://www.ncbi.nlm.nih.gov/biosample/SAMN04458728	32
Cdif_SRR3338905_l500_contigs_genome	1	SAMN04459132	https://www.ncbi.nlm.nih.gov/biosample/SAMN04459132	54
Cdif_SRR3338908_l500_contigs_genome	4	SAMN04459566	https://www.ncbi.nlm.nih.gov/biosample/SAMN04459566	78
Cdif_SRR3338939_l500_contigs_genome	1	SAMN04460166	https://www.ncbi.nlm.nih.gov/biosample/SAMN04460166	76
Cdif_SRR3338945_l500_contigs_genome	1	SAMN04459948	https://www.ncbi.nlm.nih.gov/biosample/SAMN04459948	55
Cdif_SRR3338946_l500_contigs_genome	2	SAMN04458771	https://www.ncbi.nlm.nih.gov/biosample/SAMN04458771	89
Cdif_SRR3338975_l500_contigs_genome	1	SAMN04459857	https://www.ncbi.nlm.nih.gov/biosample/SAMN04459857	54
Cdif_SRR3338984_l500_contigs_genome	4	SAMN04458634	https://www.ncbi.nlm.nih.gov/biosample/SAMN04458634	98
Cdif_SRR3338989_l500_contigs_genome	1	SAMN04459789	https://www.ncbi.nlm.nih.gov/biosample/SAMN04459789	72
Cdif_SRR3338995_l500_contigs_genome	1	SAMN04459870	https://www.ncbi.nlm.nih.gov/biosample/SAMN04459870	72
Cdif_SRR3339003_l500_contigs_genome	1	SAMN04459192	https://www.ncbi.nlm.nih.gov/biosample/SAMN04459192	65
Cdif_SRR3339024_l500_contigs_genome	1	SAMN04458686	https://www.ncbi.nlm.nih.gov/biosample/SAMN04458686	69
Cdif_SRR3339032_l500_contigs_genome	1	SAMN04458769	https://www.ncbi.nlm.nih.gov/biosample/SAMN04458769	75
Cdif_SRR3339035_l500_contigs_genome	1	SAMN04460039	https://www.ncbi.nlm.nih.gov/biosample/SAMN04460039	96
Cdif_SRR3339039_l500_contigs_genome	2	SAMN04458784	https://www.ncbi.nlm.nih.gov/biosample/SAMN04458784	109
Cdif_SRR3339298_l500_contigs_genome	1	SAMN04458775	https://www.ncbi.nlm.nih.gov/biosample/SAMN04458775	79
Cdif_SRR3339304_l500_contigs_genome	4	SAMN04458636	https://www.ncbi.nlm.nih.gov/biosample/SAMN04458636	61
Cdif_SRR3339306_l500_contigs_genome	1	SAMN04458765	https://www.ncbi.nlm.nih.gov/biosample/SAMN04458765	72
Cdif_SRR3339333_l500_contigs_genome	1	SAMN04458644	https://www.ncbi.nlm.nih.gov/biosample/SAMN04458644	37
Cdif_SRR3339340_l500_contigs_genome	1	SAMN04459755	https://www.ncbi.nlm.nih.gov/biosample/SAMN04459755	156
Cdif_SRR3339347_l500_contigs_genome	1	SAMN04459222	https://www.ncbi.nlm.nih.gov/biosample/SAMN04459222	54
Cdif_SRR3339361_l500_contigs_genome	1	SAMN04459754	https://www.ncbi.nlm.nih.gov/biosample/SAMN04459754	55
Cdif_SRR3339376_l500_contigs_genome	1	SAMN04459874	https://www.ncbi.nlm.nih.gov/biosample/SAMN04459874	121
Cdif_SRR3339383_l500_contigs_genome	1	SAMN04459779	https://www.ncbi.nlm.nih.gov/biosample/SAMN04459779	60
Cdif_SRR3339384_l500_contigs_genome	1	SAMN04458625	https://www.ncbi.nlm.nih.gov/biosample/SAMN04458625	49
Cdif_SRR3339973_l500_contigs_genome	1	SAMN04458348	https://www.ncbi.nlm.nih.gov/biosample/SAMN04458348	79
Cdif_SRR3340000_l500_contigs_genome	1	SAMN04460813	https://www.ncbi.nlm.nih.gov/biosample/SAMN04460813	45
Cdif_SRR3340024_l500_contigs_genome	1	SAMN04458350	https://www.ncbi.nlm.nih.gov/biosample/SAMN04458350	62
Cdif_SRR3340047_l500_contigs_genome	1	SAMN04458432	https://www.ncbi.nlm.nih.gov/biosample/SAMN04458432	53
Cdif_SRR3340057_l500_contigs_genome	1	SAMN04460869	https://www.ncbi.nlm.nih.gov/biosample/SAMN04460869	64
Cdif_SRR3340075_l500_contigs_genome	1	SAMN04460691	https://www.ncbi.nlm.nih.gov/biosample/SAMN04460691	31
Cdif_SRR3340194_l500_contigs_genome	1	SAMN04460940	https://www.ncbi.nlm.nih.gov/biosample/SAMN04460940	90
Cdif_SRR3340196_l500_contigs_genome	1	SAMN04458481	https://www.ncbi.nlm.nih.gov/biosample/SAMN04458481	72
Cdif_SRR3340210_l500_contigs_genome	2	SAMN04460859	https://www.ncbi.nlm.nih.gov/biosample/SAMN04460859	80
Cdif_SRR3340214_l500_contigs_genome	1	SAMN04460636	https://www.ncbi.nlm.nih.gov/biosample/SAMN04460636	82
Cdif_SRR3340231_l500_contigs_genome	1	SAMN04460512	https://www.ncbi.nlm.nih.gov/biosample/SAMN04460512	49
Cdif_SRR3340240_l500_contigs_genome	1	SAMN04460640	https://www.ncbi.nlm.nih.gov/biosample/SAMN04460640	38
Cdif_SRR3340241_l500_contigs_genome	1	SAMN04458427	https://www.ncbi.nlm.nih.gov/biosample/SAMN04458427	321
Cdif_SRR3340246_l500_contigs_genome	1	SAMN04460812	https://www.ncbi.nlm.nih.gov/biosample/SAMN04460812	44
Cdif_SRR3340251_l500_contigs_genome	1	SAMN04460922	https://www.ncbi.nlm.nih.gov/biosample/SAMN04460922	53
Cdif_SRR3340268_l500_contigs_genome	5	SAMN04460603	https://www.ncbi.nlm.nih.gov/biosample/SAMN04460603	68
Cdif_SRR3340272_l500_contigs_genome	1	SAMN04460655	https://www.ncbi.nlm.nih.gov/biosample/SAMN04460655	37
