# Supplementary material for: Homologous Recombination in Clostridioides difficile Mediates Diversification of Cell Surface Features and Transport Systems
Source: mSphere. 2020 Nov 18;5(6):e00799-20. doi: 10.1128/mSphere.00799-20 (PMC7677006; doi:10.1128/mSphere.00799-20)
Supplement: TABLE S2 [file SM-MSPH200002st2.xlsx]

## Sheet: Table S2
Gene	Function	Predicted Recombination Events	Observed Recombination Events	Fold Change	p-val
fliG	flagellar motor switch protein FliG	11	58	5.4	<0.001
fliH	flagellar assembly protein FliH	11	58	5.3	<0.001
fliJ	flagellar protein FliJ	10	52	5	<0.001
fliI	ATP synthase subunit beta FliI	11	52	4.9	<0.001
fliF	flagellar MS-ring protein	12	56	4.8	<0.001
fliE	flagellar hook-basal body protein FliE	11	50	4.7	<0.001
flgD	basal-body rod modification protein FlgD	10	49	4.7	<0.001
fliK	flagellar hook-length control protein FliK	10	48	4.6	<0.001
flgE	flagellar hook protein FlgE	11	51	4.6	<0.001
flgB	flagellar basal-body rod protein FlgB	11	48	4.5	<0.001
flgC	flagellar basal-body rod protein FlgC	11	47	4.3	<0.001
CD630_27960	cell surface protein	12	52	4.2	<0.001
FlbD	flagellar protein FlbD	11	44	4.2	<0.001
fliS1	flagellar protein FliS1	11	43	4	<0.001
motB	flagellar motor rotation protein MotB	11	44	4	<0.001
motA	flagellar motor rotation protein MotA	11	44	3.9	<0.001
csrA	carbon storage regulator CsrA	10	41	3.9	<0.001
fliL	flagellar basal body-associated protein FliL	11	41	3.9	<0.001
fliZ	flagellar protein FliZ	10	40	3.8	<0.001
fliS2	flagellar protein FliS2	11	41	3.8	<0.001
fliQ	flagellar biosynthetic protein FliQ	10	40	3.8	<0.001
flhB	bifunctional flagellar biosynthesis protein FliR/FlhB	12	45	3.8	<0.001
fliP	flagellar biosynthesis protein FliP	11	41	3.7	<0.001
CD630_27970	calcium-binding adhesion protein	17	62	3.7	<0.001
CD630_36440	hypothetical protein	11	40	3.6	<0.001
flhA	flagellar biosynthesis protein FlhA	12	42	3.5	<0.001
fliC	flagellin C	11	39	3.5	<0.001
CD630_30830	PTS operon transcription antiterminator	11	38	3.4	<0.001
fliD	flagellar hook-associated protein FliD	12	40	3.3	<0.001
CD630_02380	hypothetical protein	11	35	3.3	<0.001
fliW	flagellar assembly factor FliW	11	34	3.2	<0.001
flhF	flagellar biosynthesis regulator FlhF	12	36	3.1	<0.001
CD630_02410	phosphoserine phosphatase	10	32	3.1	<0.001
CD630_02420	hypothetical protein	10	32	3.1	<0.001
CD630_02430	hypothetical protein	10	32	3.1	<0.001
CD630_02440	CDP-glycerol:poly(glycerophosphate) glycerophosphotransferase	10	32	3.1	<0.001
CD630_22420	hypothetical protein	10	32	3	<0.001
flgL	flagellar hook-associated protein FlgL	11	34	3	<0.001
CD630_22430	membrane protein	11	32	3	<0.001
fliA	flagellar operon RNA polymerase sigma-28 factor	11	33	3	<0.001
nanE	N-acetylmannosamine-6-phosphate 2-epimerase	11	31	2.9	<0.001
flhG	flagellar biosynthesis protein FlhG	11	33	2.9	<0.001
CD630_02400	glycosyltransferase	11	32	2.9	<0.001
fliM	flagellar motor switch protein FliM	11	32	2.9	<0.001
fliN	flagellar motor switch phosphatase FliN	11	30	2.8	<0.001
CD630_36430	dihydroorotase	11	32	2.8	<0.001
CD630_27980	cell wall binding protein	10	29	2.8	<0.001
CD630_30820	PTS system lactose/cellobiose-family transporter subunit IIB	11	30	2.8	<0.001
flgK	flagellar hook-associated protein FlgK	12	33	2.8	<0.001
CD630_02300	flagellar biosynthesis protein	11	30	2.8	<0.001
CD630_02720	hypothetical protein	11	31	2.8	<0.001
CD630_02670	flagellar protein	11	30	2.8	<0.001
CD630_22440	diguanylate kinase signaling protein	11	31	2.8	<0.001
flgG	flagellar basal body rod protein FlgG	11	31	2.8	<0.001
CD630_02671	flagellar protein	11	29	2.8	<0.001
CD630_36410	hypothetical protein	11	30	2.7	<0.001
CD630_27910	cell wall binding protein	10	28	2.7	<0.001
secA2	protein translocase subunit SecA	10	28	2.7	<0.001
slpA	S-layer protein	10	28	2.7	<0.001
CD630_27940	cell wall binding protein	10	28	2.7	<0.001
CD630_27950	cell wall binding protein	10	28	2.7	<0.001
nanA	N-acetylneuraminate lyase	11	31	2.7	<0.001
CD630_27900	LmbE-like deacetylase	10	28	2.7	<0.001
flgM	negative regulator of flagellin synthesis	11	28	2.6	<0.001
CD630_30370	CarD family transcriptional regulator	11	28	2.6	<0.001
CD630_27690	polysaccharide biosynthesis protein	11	28	2.6	<0.001
CD630_36400	ribokinase family sugar kinase	11	29	2.6	<0.001
CD630_25460	endoglucanase	11	29	2.5	<0.001
CD630_27700	group 1 glycosyl transferase	10	26	2.5	<0.001
tuaG	family 2 glycosyl transferase	10	26	2.5	<0.001
CD630_27730	family 2 glycosyl transferase	10	26	2.5	<0.001
CD630_27740	family 2 glycosyl transferase	10	26	2.5	<0.001
CD630_27750	glycerophosphotransferase	10	26	2.5	<0.001
CD630_27760	family 2 glycosyl transferase	10	26	2.5	<0.001
CD630_27770	membrane protein	10	26	2.5	<0.001
CD630_27780	glycosyl transferase family protein	10	26	2.5	<0.001
manC	mannose-1-phosphate guanylyltransferase	10	26	2.5	<0.001
pgm	phosphoglucomutase	10	26	2.5	<0.001
mviN	transmembrane virulence factor	10	26	2.5	<0.001
CD630_27820	cell wall binding protein	10	26	2.5	<0.001
CD630_27830	glycosyl transferase family protein	10	26	2.5	<0.001
CD630_27840	N-acetylmuramoyl-L-alanine amidase	10	26	2.5	<0.001
CD630_27850	membrane protein	10	26	2.5	<0.001
CD630_27860	cell surface protein	10	26	2.5	<0.001
cwp84	cell surface protein	10	26	2.5	<0.001
CD630_27880	GtrA family membrane protein	10	26	2.5	<0.001
cwp66	cell surface protein	10	26	2.5	<0.001
htpG	heat shock protein 90	13	32	2.5	<0.001
CD630_22380	hypothetical protein	11	27	2.5	<0.001
rkpK	UDP-glucose 6-dehydrogenase	10	26	2.5	<0.001
garK	glycerate kinase	12	29	2.5	<0.001
CD630_36420	selenocysteine synthase	12	28	2.4	<0.001
fliN	flagellar motor switch protein FliN	11	26	2.4	<0.001
CD630_30380	hypothetical protein	12	29	2.4	<0.001
CD630_14690	cell surface protein penicillin-binding protein	14	34	2.4	<0.001
CD630_28090	hypothetical protein	11	26	2.4	<0.001
CD630_04840	ABC transporter ATP-binding protein	11	27	2.4	<0.001
CD630_28110	hypothetical protein	10	25	2.4	<0.001
CD630_28120	gluconate permease	10	25	2.4	<0.001
garR	2-hydroxy-3-oxopropionate reductase	10	25	2.4	<0.001
CD630_02740	iron-containing alcohol dehydrogenase	10	25	2.4	<0.001
CD630_28150	hypothetical protein	11	26	2.4	<0.001
CD630_30360	major facilitator superfamily transporter	10	25	2.4	<0.001
CD630_02270	hypothetical protein	11	26	2.4	<0.001
asnC	asparagine--tRNA ligase	12	29	2.4	<0.001
flgG1	flagellar basal body rod protein FlgG	11	27	2.4	<0.001
CD630_22370	hypothetical protein	11	27	2.4	<0.001
CD630_22390	SSS family Na+/solute symporter	12	29	2.4	<0.001
CD630_27990	cell wall binding protein	13	30	2.4	<0.001
CD630_25440	hypothetical protein	11	27	2.4	<0.001
CD630_02260	lytic transglycosylase	11	26	2.4	<0.001
CD630_30220	hypothetical protein	12	27	2.4	<0.001
CD630_04720	iron-sulfur flavoprotein	11	26	2.3	<0.001
CD630_28140	GntR family transcriptional regulator	11	26	2.3	<0.001
CD630_25470	hypothetical protein	12	29	2.3	<0.001
CD630_30350	phenazine biosynthesis protein	11	26	2.3	<0.001
CD630_28080	hypothetical protein	10	24	2.3	<0.001
CD630_27991	hypothetical protein	10	24	2.3	<0.001
CD630_25420	hypothetical protein	10	24	2.3	<0.001
CD630_30200	pseudo	10	24	2.3	<0.001
CD630_28100	membrane protein	11	26	2.3	<0.001
CD630_30400	hypothetical protein	11	26	2.3	<0.001
CD630_01380	glycine/sarcosine/betaine reductase B	11	25	2.3	<0.001
CD630_25430	membrane-bound O-acyl transferase	10	24	2.3	<0.001
CD630_22360	ROK family glucokinase	11	26	2.3	<0.001
CD630_01370	PTS system lactose/cellobiose-family transporter subunit IIC	12	27	2.3	<0.001
CD630_28000	membrane protein	10	24	2.3	<0.001
CD630_28010	protein translocase subunit YajC	11	24	2.3	<0.001
bcsA	cellulose synthase catalytic subunit	13	29	2.3	<0.001
splB	spore photoproduct lyase	11	25	2.3	<0.001
ruvA	Holliday junction ATP-dependent DNA helicase RuvA	11	25	2.3	<0.001
blaR	beta-lactamase-inducing penicillin-binding protein	12	28	2.3	<0.001
licC	PTS system lichenan-specific transporter subunit IIC	11	24	2.3	<0.001
ruvB	Holliday junction ATP-dependent DNA helicase RuvB	12	26	2.2	<0.001
queA	S-adenosylmethionine--tRNA ribosyltransferase-isomerase	12	26	2.2	<0.001
blaI	penicillinase transcriptional regulator	11	24	2.2	<0.001
CD630_30390	ATPase	12	26	2.2	<0.001
CD630_04850	two-component sensor histidine kinase	12	26	2.2	<0.001
CD630_04730	MarR family transcriptional regulator	11	24	2.2	<0.001
CD630_04830	ABC transporter permease	13	29	2.2	<0.001
CD630_03510	hypothetical protein	11	24	2.2	<0.001
tgt	queuine tRNA-ribosyltransferase	11	25	2.2	<0.001
CD630_30170	glucose uptake protein	11	25	2.2	<0.001
CD630_30180	oxidoreductase	11	24	2.2	<0.001
ruvC	crossover junction endodeoxyribonuclease RuvC	11	24	2.2	<0.001
CD630_03520	transcriptional regulator	11	24	2.2	<0.001
CD630_01390	N(4)-(beta-N-acetylglucosaminyl)-L-asparaginase	11	25	2.2	<0.001
mngB	alpha-mannosidase	13	29	2.2	<0.001
CD630_01400	peptidase	12	25	2.2	<0.001
CD630_03470	hypothetical protein	11	24	2.2	<0.001
cutC	copper homeostasis protein	11	24	2.2	<0.001
CD630_03460	phosphoesterase	11	24	2.2	<0.001
CD630_02940	bacitracin/multidrug family ABC transporter permease	11	24	2.1	0.001
CD630_35130	pilin protein	11	23	2.1	<0.001
CD630_02920	HTH-type transcriptional regulator	12	25	2.1	<0.001
CD630_28160	hypothetical protein	11	23	2.1	0.001
CD630_14670	ABC transporter permease	12	25	2.1	<0.001
CD630_30230	hypothetical protein	10	22	2.1	0.001
pepI	proline iminopeptidae	10	22	2.1	<0.001
CD630_30420	membrane protein	10	22	2.1	<0.001
CD630_30430	hypothetical protein	10	22	2.1	<0.001
CD630_30440	RpiR family transcriptional regulator	10	22	2.1	<0.001
CD630_30450	BadF/BadG/BcrA/BcrD type ATPase	10	22	2.1	<0.001
murQ	N-acetylmuramic acid 6-phosphate etherase	10	22	2.1	<0.001
CD630_30470	hypothetical protein	10	22	2.1	<0.001
CD630_30480	PTS system lactose/cellobiose-family transporter subunit IIC	10	22	2.1	<0.001
CD630_30490	PTS system lactose/cellobiose-family transporter subunit IIB	10	22	2.1	<0.001
CD630_30500	membrane protein	10	22	2.1	<0.001
anmK	anhydro-N-acetylmuramic acid kinase	10	22	2.1	<0.001
CD630_30530	two-component sensor histidine kinase	10	22	2.1	<0.001
CD630_30540	two-component response regulator	10	22	2.1	<0.001
CD630_30550	ABC transporter permease	10	22	2.1	<0.001
CD630_30560	ABC transporter ATP-binding protein	10	22	2.1	<0.001
CD630_30570	major facilitator superfamily transporter	10	22	2.1	<0.001
CD630_30580	PTS system alpha-glucoside-specific transporter subunit IIA	10	22	2.1	<0.001
CD630_30590	membrane protein	10	22	2.1	<0.001
CD630_30600	phospho-alpha-glucosidase	10	22	2.1	<0.001
CD630_30610	PTS system alpha-glucoside-specific transporter subunit IICB	10	22	2.1	<0.001
CD630_30620	RpiR family transcriptional regulator	10	22	2.1	<0.001
CD630_30630	peptidase	10	22	2.1	<0.001
xylA	xylose isomerase	10	22	2.1	<0.001
xylB	xylulose kinase	10	22	2.1	<0.001
xylR	transcriptional regulator	10	22	2.1	<0.001
xynA	PTS system xyloside-specific transporter subunit IIA	10	22	2.1	<0.001
xynB	PTS system xyloside-specific transporter subunit IIB	10	22	2.1	<0.001
xynD	PTS system xyloside-specific transporter subunit IID	10	22	2.1	<0.001
xynC	PTS system xyloside-specific transporter subunit IIC	10	22	2.1	<0.001
CD630_30710	glycosyl hydrolase	10	22	2.1	<0.001
CD630_30720	hypothetical protein	10	22	2.1	<0.001
CD630_30730	membrane protein	10	22	2.1	<0.001
CD630_30740	tagatose-bisphosphate aldolase	10	22	2.1	<0.001
tagABC	PTS system tagatose-specific transporter subunit IIABC	10	22	2.1	<0.001
tagK	tagatose-6-phosphate kinase	10	22	2.1	<0.001
CD630_30770	RpiR family transcriptional regulator	10	22	2.1	<0.001
CD630_30780	membrane protein	10	22	2.1	<0.001
bglA	6-phospho-beta-glucosidase	10	22	2.1	<0.001
CD630_30800	PTS system lactose/cellobiose-family transporter subunit IIA	10	22	2.1	<0.001
CD630_35090	type IV pilus assembly protein	11	24	2.1	<0.001
CD630_22451	hypothetical protein	10	22	2.1	<0.001
CD630_30160	PTS operon transcription antiterminator	13	27	2.1	<0.001
CD630_30810	PTS system lactose/cellobiose-family transporter subunit IIC	10	22	2.1	<0.001
CD630_28030	membrane protein	11	23	2.1	<0.001
CD630_30190	transporter	12	24	2.1	<0.001
CD630_36460	GntR family transcriptional regulator	10	21	2.1	0.002
CD630_03410	hypothetical protein	10	22	2.1	0.002
CD630_30240	hypothetical protein	11	22	2.1	0.001
CD630_30250	ferredoxin, iron-sulfur domain-containing protein	11	22	2.1	0.001
CD630_25330	ABC transporter permease	13	27	2.1	<0.001
trxA	thioredoxin	11	22	2.1	0.002
CD630_30140	PTS system mannose-specfic transporter subunit IIB	11	22	2.1	0.002
licB	PTS system lichenan-specific transporter subunit IIB	10	21	2.1	0.003
CD630_03480	pseudo	12	24	2	0.001
CD630_30260	hypothetical protein	11	22	2	0.002
CD630_04740	iron-sulfur protein	11	23	2	0.002
CD630_13510	lantibiotic/multidrug family ABC transporter permease	11	22	2	0.002
uxaA	D-galactate dehydratase/altronate hydrolase	12	24	2	<0.001
CD630_30270	PTS system glucose-like transporter subunit IIA	10	21	2	0.003
CD630_30280	phosphosugar isomerase	10	21	2	0.003
malY	bifunctional cystathionine beta-lyase/maltose regulon repressor	10	21	2	0.003
CD630_30300	PTS system glucose-like transporter subunit IIBC	10	21	2	0.003
CD630_30310	PTS operon transcription antiterminator	10	21	2	0.003
CD630_30320	pyridoxal phosphate-dependent transferase	10	21	2	0.003
licA	PTS system lichenan-specific transporter subunit IIA	10	21	2	0.003
CD630_30150	PTS system mannose-specfic transporter subunit IIA	11	22	2	0.002
CD630_03530	hypothetical protein	11	23	2	0.002
CD630_03541	membrane protein	11	22	2	0.002
CD630_28680	oxidoreductase	11	22	2	0.001
CD630_03500	HAD-superfamily hydrolase	11	22	2	0.002
rlmH	23S rRNA (pseudouridine(1915)-N(3))-methyltransferase RlmH	10	21	2	0.003
CD630_02921	hypothetical protein	10	21	2	0.003
CD630_25340	ABC transporter ATP-binding protein	11	22	2	0.002
CD630_28300	zinc metalloprotease	11	22	2	0.003
CD630_28690	sigma-54 dependent transcriptional regulator	12	23	2	0.002
CD630_25410	sodium:glutamate/aspartate symporter family protein	12	23	2	0.002
CD630_30130	PTS system mannose-specfic transporter subunit IIC	12	23	2	0.001
CD630_30340	TrmB family transcriptional regulator	11	21	2	0.004
CD630_13500	lantibiotic/multidrug family ABC transporter permease	11	22	2	0.003
CD630_35110	type IV pilus secretion protein	12	23	2	0.003
CD630_24530	CRISPR-associated negative autoregulator	11	22	2	0.003
cspBA	subtilisin-like serine protease	14	28	2	<0.001
CD630_35190	hypothetical protein	11	22	2	0.003
CD630_03420	hypothetical protein	10	20	2	0.006
CD630_15850	N-acetylglucosamine kinase NAGK-like	11	22	2	0.002
CD630_14660	ABC transporter ATP-binding protein	11	21	1.9	0.004
spaG	lantibiotic/multidrug family ABC transporter permease	10	20	1.9	0.005
CD630_35100	membrane protein	12	24	1.9	0.003
CD630_14680	iron-sulfur protein	12	23	1.9	0.003
CD630_03430	hypothetical protein	11	21	1.9	0.005
CD630_35200	cation efflux protein	11	22	1.9	0.003
CD630_25320	alanine--glyoxylate transaminase	11	22	1.9	0.004
spaE	lantibiotic/multidrug family ABC transporter permease	10	20	1.9	0.006
CD630_02930	bacitracin/multidrug family ABC transporter ATP-binding protein	11	22	1.9	0.004
CD630_14650	two-component sensor histidine kinase	11	21	1.9	0.005
CD630_02760	AraC family transcriptional regulator	11	22	1.9	0.004
CD630_25310	membrane protein	11	21	1.9	0.004
spaK	two-component sensor histidine kinase	11	22	1.9	0.004
spaF	lantibiotic/multidrug family ABC transporter ATP-binding protein	10	20	1.9	0.006
engB	GTP-binding protein EngB	11	21	1.9	0.004
spaR	two-component response regulator	11	21	1.9	0.006
CD630_35120	type IV pilus transporter system	12	23	1.9	0.004
CD630_25300	AraC family transcriptional regulator	11	21	1.9	0.006
CD630_28710	SAF domain-containing protein	11	20	1.9	0.006
CD630_24540	hypothetical protein	11	20	1.9	0.009
CD630_04600	ABC transporter permease	13	25	1.9	0.004
CD630_03450	GTP pyrophosphokinase	11	21	1.9	0.006
cspC	subtilisin-like serine protease	12	23	1.9	0.004
CD630_24520	CRISPR-associated protein	11	21	1.9	0.006
CD630_02910	peptidase	12	22	1.8	0.006
CD630_04750	hypothetical protein	10	19	1.8	0.01
CD630_04760	hypothetical protein	10	19	1.8	0.01
CD630_04770	hypothetical protein	10	19	1.8	0.01
CD630_14870	hypothetical protein	11	20	1.8	0.009
CD630_30110	HxlR family transcriptional regulator	10	19	1.8	0.009
int	integrase	10	19	1.8	0.01
xis	excisionase	10	19	1.8	0.01
CD630_03580	conjugative transposon protein	10	19	1.8	0.01
CD630_03590	RNA polymerase sigma factor	10	19	1.8	0.01
CD630_03600	GntR family transcriptional regulator	10	19	1.8	0.01
CD630_03610	two-component sensor histidine kinase	10	19	1.8	0.01
CD630_03620	two-component response regulator	10	19	1.8	0.01
CD630_03630	ABC transporter permease	10	19	1.8	0.01
CD630_03640	ABC transporter ATP-binding protein	10	19	1.8	0.01
CD630_03650	multidrug family ABC transporter permease	10	19	1.8	0.01
CD630_03660	multidrug family ABC transporter ATP-binding protein	10	19	1.8	0.01
CD630_03670	two-component sensor histidine kinase	10	19	1.8	0.01
CD630_03680	two-component response regulator	10	19	1.8	0.01
CD630_03690	conjugative transposon protein	10	19	1.8	0.01
CD630_03700	HTH-type transcriptional regulator	10	19	1.8	0.01
CD630_03710	conjugative transposon protein	10	19	1.8	0.01
CD630_03720	cell wall hydrolase	10	19	1.8	0.01
CD630_03730	membrane protein	10	19	1.8	0.01
CD630_03740	ATPase	10	19	1.8	0.01
CD630_03750	conjugative transposon protein	10	19	1.8	0.01
CD630_03760	antirestriction protein	10	19	1.8	0.01
CD630_03770	antirestriction protein	10	19	1.8	0.01
CD630_03780	conjugative transposon protein	10	19	1.8	0.01
CD630_03790	conjugative transposon protein	10	19	1.8	0.01
CD630_03800	conjugative transposon protein	10	19	1.8	0.01
CD630_03810	replication initiation factor	10	19	1.8	0.01
CD630_03820	conjugative transposon protein	10	19	1.8	0.01
CD630_03830	cell-division FtsK/SpoIIIE-family protein	10	19	1.8	0.01
CD630_03840	conjugative transposon protein	10	19	1.8	0.01
CD630_03850	conjugative transposon protein	10	19	1.8	0.01
CD630_03851	hypothetical protein	10	19	1.8	0.01
CD630_03860	cell surface protein	10	19	1.8	0.01
bglF	PTS system beta-glucoside-specific transporter subunit IIABC	10	19	1.8	0.01
bglA	6-phospho-beta-glucosidase	10	19	1.8	0.01
bglG	PTS operon transcription antiterminator	10	19	1.8	0.01
CD630_03901	hypothetical protein	10	19	1.8	0.01
asnB	asparagine synthetase	10	19	1.8	0.01
CD630_03920	radical SAM family protein	10	19	1.8	0.01
CD630_03930	membrane protein	10	19	1.8	0.01
ldhA	D-lactate dehydrogenase	10	19	1.8	0.01
hadA	isocaprenoyl-CoA:2-hydroxyisocaproate CoA-transferase	10	19	1.8	0.01
hadI	2-hydroxyisocaproyl-CoA dehydratase activator	10	19	1.8	0.01
hadB	oxygen-sensitive 2-hydroxyisocaproyl-CoA dehydratase subunit B	10	19	1.8	0.01
hadC	oxygen-sensitive 2-hydroxyisocaproyl-CoA dehydratase subunit C	10	19	1.8	0.01
acdB	acyl-CoA dehydrogenase	10	19	1.8	0.01
etfB1	electron transfer flavoprotein subunit beta	10	19	1.8	0.01
etfA1	electron transfer flavoprotein subunit alpha	10	19	1.8	0.01
CD630_04020	sigma-54 dependent transcriptional regulator	10	19	1.8	0.01
fba	fructose-1,6-bisphosphate aldolase	10	19	1.8	0.01
CD630_03440	beta-lactamase-like protein	11	20	1.8	0.009
prs	ribose-phosphate pyrophosphokinase	10	19	1.8	0.009
glmU	bifunctional N-acetylglucosamine-1-phosphate uridyltransferase/glucosamine-1-phosphate acetyltransferase	10	19	1.8	0.009
spoVG	regulator required for spore cortex synthesis	10	19	1.8	0.009
purR	pur operon repressor	10	19	1.8	0.009
CD630_28640	hydrolase	11	20	1.8	0.008
phnXW	bifunctional phosphonoacetaldehyde hydrolase/aminoethylphosphonate transaminase	13	23	1.8	0.005
kdgT1	2-keto-3-deoxygluconate permease	12	21	1.8	0.008
CD630_04040	hypothetical protein	10	19	1.8	0.012
CD630_28670	regulatory protease	12	21	1.8	0.007
CD630_15860	hypothetical protein	11	20	1.8	0.009
CD630_35210	peptidase T	12	21	1.8	0.008
CD630_22480	hypothetical protein	12	21	1.8	0.008
CD630_03100	hypothetical protein	11	20	1.8	0.011
CD630_36500	PTS system lactose/cellobiose-family transporter subunit IIC	12	22	1.8	0.008
CD630_13490	lantibiotic/multidrug family ABC transporter ATP-binding protein	11	20	1.8	0.01
CD630_28170	multidrug family ABC transporter ATP-binding protein/permease	12	22	1.8	0.006
CD630_28620	peptidase	12	21	1.8	0.009
CD630_02000	pseudo	11	19	1.8	0.011
CD630_05150	D-alanyl-D-alanine carboxypeptidase	12	21	1.8	0.011
CD630_28180	multidrug family ABC transporter ATP-binding protein/permease	12	22	1.8	0.008
CD630_28730	signaling protein	13	23	1.8	0.008
CD630_05900	hypothetical protein	16	28	1.8	0.004
CD630_13520	two-component sensor histidine kinase	11	20	1.8	0.013
CD630_02890	PTS system mannose/fructose/sorbose transporter subunit IID	11	20	1.8	0.013
CD630_27330	pyridoxal phosphate-dependent transferase	11	20	1.8	0.011
murC	UDP-N-acetylmuramate--L-alanine ligase	12	21	1.8	0.01
CD630_34532	hypothetical protein	10	18	1.8	0.019
CD630_34540	nucleotide-binding protein	10	18	1.8	0.019
lon	Lon protease	13	23	1.8	0.008
ssuA2	sulfonate family ABC transporter substrate-binding protein	12	20	1.7	0.013
CD630_02900	hypothetical protein	11	19	1.7	0.017
CD630_22340	Crp family transcriptional regulator	10	18	1.7	0.018
CD630_14700	rhodanese-like domain-containing protein	10	18	1.7	0.02
CD630_28650	bacterioferritin	11	19	1.7	0.018
CD630_05890	hypothetical protein	13	23	1.7	0.009
CD630_35070	type IV pilin	11	19	1.7	0.015
CD630_04860	two-component response regulator	10	18	1.7	0.02
CD630_35080	type IV pilin	11	19	1.7	0.019
CD630_36240	ABC transporter permease	11	19	1.7	0.016
CD630_27320	sigma-54 dependent transcriptional regulator	12	21	1.7	0.015
CD630_32980	ATP/GTP-binding protein	12	20	1.7	0.016
CD630_34530	N-acetylglucosamine-6-phosphate deacetylase	12	20	1.7	0.018
CD630_25201	pseudo	10	18	1.7	0.02
CD630_10010	nitrate/sulfonate/taurine ATP-binding protein	11	19	1.7	0.019
rluA	16S rRNA pseudouridine(516) synthase	11	19	1.7	0.022
CD630_02010	chromate transporter	11	18	1.7	0.021
CD630_03400	hypothetical protein	15	26	1.7	0.009
CD630_30100	cytochrome C assembly protein	12	20	1.7	0.017
CD630_28630	sigma-54 dependent transcriptional regulator	12	21	1.7	0.014
CD630_24510	CRISPR-associated ATP-dependent helicase	11	19	1.7	0.022
CD630_22300	formate/nitrite transporter	11	19	1.7	0.018
CD630_02790	hypothetical protein	11	18	1.7	0.024
CD630_02880	PTS system mannose/fructose/sorbose transporter subunit IIC	11	19	1.7	0.021
CD630_35060	hypothetical protein	11	19	1.7	0.02
CD630_28500	DeoR family transcriptional regulator	11	19	1.7	0.02
CD630_22350	RpiR family transcriptional regulator	11	19	1.7	0.021
asrB	anaerobic sulfite reductase subunit B	11	19	1.7	0.021
fumA	fumarate hydratase subunit A	11	19	1.7	0.021
CD630_36510	metallo-beta-lactamase-like hydrolase	11	18	1.7	0.023
purL	phosphoribosylformylglycinamidine synthase	15	25	1.7	0.01
CD630_28740	MATE family drug/sodium antiporter	12	20	1.7	0.02
CD630_28660	peptidase	12	20	1.7	0.019
CD630_25480	sugar family ABC transporter permease	11	19	1.7	0.022
CD630_36280	phosphosugar isomerase	10	17	1.7	0.028
CD630_36290	PTS system ascorbate-specific transporter subunit IIC	10	17	1.7	0.028
CD630_36300	PTS system fructose/mannitol-family transporter subunit IIB	10	17	1.7	0.028
CD630_36310	PTS operon transcription antiterminator	10	17	1.7	0.028
CD630_36320	isochorismatase	10	17	1.7	0.028
CD630_36330	membrane protein	10	17	1.7	0.028
CD630_36340	MerR family transcriptional regulator	10	17	1.7	0.028
CD630_36341	pseudo	10	17	1.7	0.028
CD630_36350	hypothetical protein	10	17	1.7	0.028
CD630_36360	membrane protein	10	17	1.7	0.028
CD630_36361	hypothetical protein	10	17	1.7	0.028
CD630_36370	NADPH-dependent FMN reductase	10	17	1.7	0.028
CD630_36380	hypothetical protein	10	17	1.7	0.028
CD630_01990	membrane-associated nucleotidase	12	20	1.7	0.018
CD630_36250	signaling protein	10	17	1.7	0.028
CD630_36260	4-hydroxy-2-oxoglutarate aldolase	10	17	1.7	0.028
CD630_32990	major facilitator superfamily transporter	12	20	1.7	0.02
CD630_28290	membrane protein	11	19	1.7	0.023
CD630_02780	HxlR family transcriptional regulator	11	18	1.7	0.03
CD630_14880	DeoR family transcriptional regulator	11	19	1.7	0.025
CD630_25370	membrane-associated 5'-nucleotidase/phosphoesterase	11	18	1.7	0.025
CD630_14990	MurJ/MviN family protein	12	20	1.7	0.02
CD630_02770	hypothetical protein	11	18	1.7	0.03
CD630_27340	NhaC family Na+/H+ antiporter	12	20	1.7	0.022
dapA4	dihydrodipicolinate synthase 4	10	17	1.7	0.03
CD630_10020	Cys-tRNA(Pro)/Cys-tRNA(Cys) deacylase	11	18	1.7	0.027
prmA	50S ribosomal protein L11 methyltransferase	12	19	1.7	0.025
asrC	anaerobic sulfite reductase subunit C	12	19	1.6	0.025
CD630_14710	membrane protein	13	21	1.6	0.021
CD630_04870	carbon-nitrogen hydrolase	10	17	1.6	0.034
CD630_04880	small multidrug resistance SugE-like protein	10	17	1.6	0.034
CD630_04890	phosphoribosylaminoimidazolesuccinocarboxamide synthase	10	17	1.6	0.034
CD630_04900	sugar-phosphate dehydrogenase	10	17	1.6	0.034
CD630_04910	PTS system mannose/fructose/sorbose transporter subunit IIA	10	17	1.6	0.034
CD630_04920	PTS system mannose/fructose/sorbose transporter subunit IIB	10	17	1.6	0.034
CD630_04930	PTS system mannose/fructose/sorbose transporter subunit IIC	10	17	1.6	0.034
CD630_04940	PTS system mannose/fructose/sorbose transporter subunit IID	10	17	1.6	0.034
CD630_04960	conjugative transposon protein	10	17	1.6	0.034
CD630_04970	conjugative transposon protein	10	17	1.6	0.034
CD630_04980	cell-division FtsK/SpoIIIE-family protein	10	17	1.6	0.034
CD630_04990	replication initiation factor	10	17	1.6	0.034
CD630_04991	conjugative transposon protein	10	17	1.6	0.034
CD630_05000	antirestriction protein	10	17	1.6	0.034
CD630_05010	conjugative transposon protein	10	17	1.6	0.034
CD630_05020	ATPase	10	17	1.6	0.034
CD630_05030	membrane protein	10	17	1.6	0.034
CD630_05040	miscRNA	10	17	1.6	0.034
CD630_05060	reverse transcriptase/maturase/endonuclease	10	17	1.6	0.034
CD630_05070	conjugative transposon protein	10	17	1.6	0.034
CD630_05071	pseudo	10	17	1.6	0.034
tetM	tetracycline resistance protein TetM	10	17	1.6	0.034
CD630_05081	conjugative transposon protein	10	17	1.6	0.034
CD630_05090	HTH-type transcriptional regulator	10	17	1.6	0.034
CD630_05091	conjugative transposon protein	10	17	1.6	0.034
CD630_05100	hypothetical protein	10	17	1.6	0.034
CD630_05101	conjugative transposon protein	10	17	1.6	0.034
CD630_05102	pseudo	10	17	1.6	0.034
CD630_05103	conjugative transposon protein	10	17	1.6	0.034
tndX	recombinase site-specific resolvase	10	17	1.6	0.034
CD630_05130	hypothetical protein	10	17	1.6	0.034
CD630_05140	hemagglutinin/adhesin	10	17	1.6	0.034
CD630_24550	CRISPR-associated protein	10	17	1.6	0.038
CD630_24560	sugar family ABC transporter ATP-binding protein	10	17	1.6	0.038
CD630_24570	hypothetical protein	10	17	1.6	0.038
CD630_04610	two-component sensor histidine kinase	11	18	1.6	0.031
CD630_25350	two-component sensor histidine kinase	12	19	1.6	0.026
CD630_30120	alpha-mannosidase	13	22	1.6	0.018
CD630_24680	hypothetical protein	10	17	1.6	0.034
CD630_28470	hypothetical protein	10	17	1.6	0.036
CD630_36390	LysR family transcriptional regulator	10	17	1.6	0.035
CD630_25360	two-component response regulator	11	18	1.6	0.033
CD630_14720	multidrug family ABC transporter ATP-binding protein/permease	12	19	1.6	0.031
CD630_35220	hypothetical protein	12	19	1.6	0.032
CD630_28610	membrane protein	11	18	1.6	0.037
spoIIP	stage II sporulation protein P	11	17	1.6	0.039
CD630_25380	lipoprotein	11	18	1.6	0.036
CD630_10000	nitrate/sulfonate/taurine ABC transporter permease	11	18	1.6	0.039
CD630_28310	adhesin	13	21	1.6	0.026
CD630_25400	coenzyme A disulfide reductase	12	19	1.6	0.033
CD630_01540	4-hydroxyphenylacetate decarboxylase small subunit	11	17	1.6	0.042
fhuC	ferrichrome-specific ABC transporter ATP-binding protein	11	18	1.6	0.04
speA	arginine decarboxylase	12	19	1.6	0.036
CD630_01360	PTS system lactose/cellobiose-family transporter subunit IIB	11	17	1.6	0.046
CD630_01560	membrane protein	11	18	1.6	0.037
deoC	2-deoxyribose-5-phosphate aldolase	11	17	1.6	0.043
CD630_27310	membrane protein	11	17	1.6	0.047
ksgA	rRNA small subunit methyltransferase A	11	18	1.6	0.043
CD630_13470	hypothetical protein	11	17	1.6	0.047
CD630_15110	hypothetical protein	11	18	1.6	0.041
CD630_22500	membrane protein	11	18	1.6	0.04
CD630_15840	ROK family transcriptional regulator	12	18	1.6	0.041
CD630_09990	nitrate/sulfonate/taurine ABC transporter substrate-binding protein	12	18	1.6	0.046
CD630_16470	iron family ABC transporter permease	12	18	1.6	0.046
asrA	anaerobic sulfite reductase subunit A	12	18	1.6	0.045
dltB	D-alanyl transferase DltB	11	17	1.6	0.049
oppD	ABC transporter ATP-binding protein	12	18	1.6	0.047
CD630_02040	signaling protein	13	20	1.5	0.042
CD630_10050	NAD-dependent malic enzyme	12	18	1.5	0.05
CD630_04550	UvrD-family helicase	12	19	1.5	0.046
lepA	elongation factor 4	12	19	1.5	0.048

## Sheet: Definitoins
Variable	Definition
Predicted Recombination Events	Predicted number of overlapping recombination events with each gene, calculated as the mean number of recombinaiton events in each of 10,000 permutations randomly placing the identified recombination events
Observed Recombination Events	Observed number of overlapping recombination events with each gene, as identified by Gubbins
Fold Change	Ratio of observed recombination events compared to predicted recombination events
p-val	Probability that the number of observed recombination events is observed by chance based on 10,000 permutations randomly placing the identified recombination events throughout the Clades 1&2 core genome
